# Supplementary material for: FBXO38 is dispensable for PD-1 regulation
Source: EMBO Rep. 2024 Sep 12;25(10):13. doi: 10.1038/s44319-024-00220-8 (PMC11467412; doi:10.1038/s44319-024-00220-8)
Supplement: Supplementary file 3 — Source data Fig. EV1 [file 44319_2024_220_MOESM3_ESM.zip]

Archive with 6 entries (3 files):
- Expanded View Figure 1/
- Expanded View Figure 1/EV1C/
- Expanded View Figure 1/EV1C/Gating strategy Figure EV1C.JPG
- Expanded View Figure 1/EV1F/
- Expanded View Figure 1/EV1F/EV1F densitometry.xlsx
- Expanded View Figure 1/EV1F/EV1F.JPG
