# Supplementary material for: FBXO38 is dispensable for PD-1 regulation
Source: EMBO Rep. 2024 Sep 12;25(10):13. doi: 10.1038/s44319-024-00220-8 (PMC11467412; doi:10.1038/s44319-024-00220-8)
Supplement: Supplementary file 3 — Source data Fig. EV1 [file 44319_2024_220_MOESM3_ESM.zip › Expanded View Figure 1/EV1F/EV1F densitometry.xlsx]

## Sheet: Sheet1
	RAW DENSITOMETRY VALUES					NORMALIZED DENSITOMETRY VALUES (% OF CON.)
Supplementary Data Figure 3e	ARP3	FBXO38	ZXDB	CCNA	Ponceau	ARP3	FBXO38	ZXDB	CCNA	Ponceau
WT ♂ - CD3/CD28 activated	580790	3141530	796530	2190132	5348	26.8289	497.715	1145.46	1.11741e+06	54.416
KO ♂ - CD3/CD28 activated	910168	177156	1988140	2759722	9800	42.0441	28.067	2859.07	1.40802e+06	99.7151
WT ♀ - CD3/CD28 activated	985810	2895172	628208	2029874	10906	45.5383	458.685	903.402	1035650	110.969
KO ♀ - CD3/CD28 activated	1100792	20244	1563646	1445598	10430	50.8498	3.20728	2248.62	737550	106.125
WT ♂ - steady state	2283372	1391390	23394	322	10808	105.478	220.439	33.642	164.286	109.972
KO ♂ - steady state	2016910	168294	37702	784	11410	93.1688	26.663	54.2178	400	116.097
WT ♀ - steady state (control)	2164792	631190	69538	196	9828	100	100	100	100	100
KO ♀ - steady state	1965320	165438	53088	182	9898	90.7856	26.2105	76.3439	92.8571	100.712
