# Supplementary material for: FBXO38 is dispensable for PD-1 regulation
Source: EMBO Rep. 2024 Sep 12;25(10):13. doi: 10.1038/s44319-024-00220-8 (PMC11467412; doi:10.1038/s44319-024-00220-8)
Supplement: Supplementary file 4 — Source data Fig. 1 [file 44319_2024_220_MOESM4_ESM.zip]

Archive with 25 entries (13 files):
- Figure 1/
- Figure 1/FIG 1A/
- Figure 1/FIG 1A/Fig_1A_data/
- Figure 1/FIG 1A/Fig_1A_data/1A - left panel.czi
- Figure 1/FIG 1A/Fig_1A_data/1A - right panel.czi
- Figure 1/FIG 1B/
- Figure 1/FIG 1B/1B.JPG
- Figure 1/FIG 1C/
- Figure 1/FIG 1C/Fig_1C_data/
- Figure 1/FIG 1C/Fig_1C_data/1C.lif
- Figure 1/FIG 1C/Fig_1C_roi/
- Figure 1/FIG 1C/Fig_1C_roi/1C_subset.jpg
- Figure 1/FIG 1D/
- Figure 1/FIG 1D/Fig_1D_data/
- Figure 1/FIG 1D/Fig_1D_data/1D - left panel.czi
- Figure 1/FIG 1D/Fig_1D_data/1D - right panel.czi
- Figure 1/FIG 1E/
- Figure 1/FIG 1E/Fig_1E_data/
- Figure 1/FIG 1E/Fig_1E_data/1E.lif
- Figure 1/FIG 1E/Fig_1E_roi/
- Figure 1/FIG 1E/Fig_1E_roi/1E_DMSO_DOX_subset.JPG
- Figure 1/FIG 1E/Fig_1E_roi/1E_DMSO_NO_DOX_subset.JPG
- Figure 1/FIG 1E/Fig_1E_roi/1E_MG132_DOX_subset.JPG
- Figure 1/FIG 1E/Fig_1E_roi/1E_MLN4924_DOX_subset.JPG
- Figure 1/FIG 1E/Fig_1E_roi/1E_NO_AB_subset.JPG
