# Supplementary material for: FBXO38 is dispensable for PD-1 regulation
Source: EMBO Rep. 2024 Sep 12;25(10):13. doi: 10.1038/s44319-024-00220-8 (PMC11467412; doi:10.1038/s44319-024-00220-8)
Supplement: Supplementary file 5 — Source data Fig. 2 [file 44319_2024_220_MOESM5_ESM.zip]

Archive with 14 entries (8 files):
- Figure 2/
- Figure 2/2A/
- Figure 2/2A/2A.JPG
- Figure 2/2B/
- Figure 2/2B/2B.JPG
- Figure 2/2C/
- Figure 2/2C/2C densitometry.xlsx
- Figure 2/2C/2C.JPG
- Figure 2/2D/
- Figure 2/2D/2D densitometry.xlsx
- Figure 2/2D/2D.jpg
- Figure 2/2E/
- Figure 2/2E/2E densitometry.xlsx
- Figure 2/2E/2E.JPG
