# Supplementary material for: FBXO38 is dispensable for PD-1 regulation
Source: EMBO Rep. 2024 Sep 12;25(10):13. doi: 10.1038/s44319-024-00220-8 (PMC11467412; doi:10.1038/s44319-024-00220-8)
Supplement: Supplementary file 5 — Source data Fig. 2 [file 44319_2024_220_MOESM5_ESM.zip › Figure 2/2C/2C densitometry.xlsx]

## Sheet: Sheet1
		RAW DENSITOMETRY VALUES							NORMALIZED DENSITOMETRY VALUES (% OF CON.)
Figure 2C	DOX.	PD-1	PARP	ARP3	FBXO38	p27	SKP1	Ponceau	PD-1	PARP	ARP3	FBXO38	p27	SKP1	Ponceau
non-treated (control)	+	6101858	2638230	4824040	499310	724841	1239714	7771	104.366	113.692	102.657	55.8636	39.8381	103.681	87.957
MG-132 3 h	+	6268304	2254322	4788511	845026	1470196	1228234	7657	107.213	97.1475	101.901	94.5429	80.8037	102.721	86.6667
MG-132 6 h	+	5846568	2320514	4699162	893802	1819467	1195698	8835	100	100	100	100	100	100	100
MLN4924 3 h	+	7021854	2418234	3129074	814926	1930838	1088374	9861	120.102	104.211	66.5879	91.1752	106.121	91.0242	111.613
MLN4924 6 h	+	6208916	2198434	2401503	756728	2199977	996422	7163	106.198	94.7391	51.1049	84.6639	120.913	83.3339	81.0753
