# Supplementary material for: FBXO38 is dispensable for PD-1 regulation
Source: EMBO Rep. 2024 Sep 12;25(10):13. doi: 10.1038/s44319-024-00220-8 (PMC11467412; doi:10.1038/s44319-024-00220-8)
Supplement: Supplementary file 5 — Source data Fig. 2 [file 44319_2024_220_MOESM5_ESM.zip › Figure 2/2D/2D densitometry.xlsx]

## Sheet: Sheet1
		RAW DENSITOMETRY VALUES								NORMALIZED DENSITOMETRY VALUES (% OF CON.)
Figure 2D	DOX.	PD-1	PARP	ARP3	FBXO38	ZXDB	p27	SKP1	Ponceau	PD-1	PARP	ARP3	FBXO38	ZXDB	p27	SKP1	Ponceau
non-transfected (control)	+	6159384	2547566	5026424	533764	1035160	908791	1014300	3325	100	100	100	100	100	100	100	100
NSF-FBXO38 WT	+	6350848	1951390	4468828	1921514	777952	993902	836794	2356	103.108	76.5982	88.9067	359.993	75.1528	109.365	82.4997	70.8571
FNSF-BXO38 WT + MLN4924	+	5639186	1630622	4995081	3094154	1647954	1846026	1246378	2831	91.5544	64.0071	99.3764	579.686	159.198	203.13	122.881	85.1429
NSF-FBXO38 ΔF-Box	+	6617226	2465330	4660305	1982498	866796	1016626	1005032	2926	107.433	96.772	92.7161	371.418	83.7355	111.866	99.0863	88
NSF-FBXO38 ΔC-term	+	6502804	1681792	4810572	2401854	812882	847288	1143562	2869	105.576	66.0156	95.7057	449.984	78.5272	93.2324	112.744	86.2857
