# Supplementary material for: FBXO38 is dispensable for PD-1 regulation
Source: EMBO Rep. 2024 Sep 12;25(10):13. doi: 10.1038/s44319-024-00220-8 (PMC11467412; doi:10.1038/s44319-024-00220-8)
Supplement: Supplementary file 5 — Source data Fig. 2 [file 44319_2024_220_MOESM5_ESM.zip › Figure 2/2E/2E densitometry.xlsx]

## Sheet: Sheet1
		RAW DENSITOMETRY VALUES								NORMALIZED DENSITOMETRY VALUES (% OF CON.)
Figure 2E	DOX.	PD-1	PARP	ARP3	FBXO38	FBXO28	ZXDB	SKP1	Ponceau	PD-1	PARP	ARP3	FBXO38	FBXO28	ZXDB	SKP1	Ponceau
control siRNA (control)	+	5879398	2332232	4847297	580734	725855	229600	922950	3040	100	100	100	100	100	100	100	100
control siRNA 3 h CHX	+	5022122	2904342	4329663	495656	422994	192388	671454	4020	85.419	124.531	89.3212	85.3499	58.2753	83.7927	72.7509	132.237
control siRNA 6 h CHX	+	4491676	2439836	4210687	420980	536445	134582	707364	3960	76.3969	104.614	86.8667	72.491	73.9053	58.6159	76.6416	130.263
si FBXO38 siRNA	+	5343548	2352182	4611685	83804	605111	945980	905394	3560	90.886	100.855	95.1393	14.4307	83.3653	412.012	98.0978	117.105
si FBXO38 siRNA 3 h CHX	+	4766034	2322152	4657809	30380	470470	667702	774648	3540	81.0633	99.5678	96.0909	5.23131	64.816	290.811	83.9317	116.447
si FBXO38 siRNA 6 h CHX	+	3913280	2363298	5088980	42448	322504	549752	615384	3700	66.5592	101.332	104.986	7.30937	44.4309	239.439	66.6758	121.711
si FBXO38 siRNA + NSF-FBXO38	+	5551294	1798678	4749251	1726018	746694	629181	711130	2940	94.4194	77.1226	97.9773	297.213	102.871	274.034	77.0497	96.7105
si FBXO38 siRNA + NSF-FBXO38 3 h CHX	+	5437964	1989442	4730206	1624364	568087	375053	673260	3280	92.4919	85.3021	97.5844	279.709	78.2645	163.351	72.9465	107.895
si FBXO38 siRNA + NSF-FBXO38 6 h CHX	+	3862026	2215458	4014348	1220744	353665	309309	522886	3260	65.6874	94.993	82.8162	210.207	48.7239	134.716	56.6538	107.237
