# Supplementary material for: FBXO38 is dispensable for PD-1 regulation
Source: EMBO Rep. 2024 Sep 12;25(10):13. doi: 10.1038/s44319-024-00220-8 (PMC11467412; doi:10.1038/s44319-024-00220-8)
Supplement: Supplementary file 6 — Source data Fig. 3 [file 44319_2024_220_MOESM6_ESM.zip]

Archive with 7 entries (3 files):
- Figure 3/
- Figure 3/3E/
- Figure 3/3E/GREIN DATA FOR REANALYSIS.xlsx
- Figure 3/3F/
- Figure 3/3F/GREIN DATA FOR REANALYSIS.xlsx
- Figure 3/3G/
- Figure 3/3G/Ct_values and calculation.xlsx
