# Supplementary material for: FBXO38 is dispensable for PD-1 regulation
Source: EMBO Rep. 2024 Sep 12;25(10):13. doi: 10.1038/s44319-024-00220-8 (PMC11467412; doi:10.1038/s44319-024-00220-8)
Supplement: Supplementary file 6 — Source data Fig. 3 [file 44319_2024_220_MOESM6_ESM.zip › Figure 3/3E/GREIN DATA FOR REANALYSIS.xlsx]

## Sheet: GSE122149
Re-analysis of selected genes expression in GSE122149
https://www.ncbi.nlm.nih.gov/geo/query/acc.cgi?acc=GSE122149
SAMPLES	characteristics
GSM3456165	39E76hSINACT: E7 Resting CD8+ T cells
GSM3456159	33E76hACT: E7 Activated CD8+ T cells, time point 6h
GSM3456160	34E724hACT: E7 Activated CD8+ T cells, time point 24h
GSM3456161	35E748hACT: E7 Activated CD8+ T cells, time point 48h
GSM3456172	46E86hSINACT: E8 Resting CD8+ T cells
GSM3456166	40E86hACT: E8 Activated CD8+ T cells, time point 6h
GSM3456167	41E824hACT: E8 Activated CD8+ T cells, time point 24h
GSM3456168	42E848hACT: E8 Activated CD8+ T cells, time point 48h
GSM3456179	53E96hSINACT: E9 Resting CD8+ T cells
GSM3456173	47E96hACT: E9 Activated CD8+ T cells, time point 6h
GSM3456174	48E924hACT: E9 Activated CD8+ T cells, time point 24h
GSM3456175	49E948hACT: E9 Activated CD8+ T cells, time point 48h
ENSG	gene_symbol	GSM3456165	GSM3456159	GSM3456160	GSM3456161	GSM3456172	GSM3456166	GSM3456167	GSM3456168	GSM3456179	GSM3456173	GSM3456174	GSM3456175
ENSG00000026508	CD44	684.291	806.526	396.653	296.958	663.826	802.216	293.2	214.315	715.981	843.29	367.72	244.978
ENSG00000109471	IL2	0.22944	5.52929	4.42137	4.47894	0.18935	47.5065	5.98112	3.26297	0.04467	53.6702	4.43177	2.13092
ENSG00000110848	CD69	178.558	1006.25	339.787	158.676	42.9359	921.745	253.907	95.0426	56.955	762.117	285.382	96.1239
ENSG00000134460	IL2RA	3.15474	32.6228	351.405	512.512	1.08878	72.8036	624.778	743.367	2.18886	127.715	640.818	764.226
ENSG00000145868	FBXO38	111.965	98.2634	93.4602	69.2713	135.151	103.421	92.4166	70.3968	126.105	105.072	82.0654	60.9056
ENSG00000198455	ZXDB	34.3006	25.5927	22.7653	13.8717	27.1722	25.1855	14.2882	12.67	24.6135	24.344	19.9818	11.5457
ENSG00000276977	PDCD1	9.92309	21.9592	12.6997	12.1323	4.30779	23.9951	14.2882	17.4256	7.99604	21.8326	17.1439	13.7541
AVERAGE								NORM. TO MAX.
ENSG	gene_symbol	AVG 0	AVG 6	AVG 24	AVG 48	MAX		ENSG	gene_symbol	0	6	24	48
ENSG00000026508	CD44	688.033	817.344	352.524	252.084	817.344		ENSG00000145868	FBXO38	1	0.821916	0.717919	0.537413
ENSG00000109471	IL2	0.154487	35.5687	4.94475	3.29094	35.5687		ENSG00000276977	PDCD1	0.327894	1	0.651038	0.638944
ENSG00000110848	CD69	92.8164	896.705	293.025	116.614	896.705		ENSG00000109471	IL2	0.00434334	1	0.13902	0.0925237
ENSG00000134460	IL2RA	2.14413	77.7137	539	673.368	673.368		ENSG00000134460	IL2RA	0.00318418	0.11541	0.800454	1
ENSG00000145868	FBXO38	124.407	102.252	89.3141	66.8579	124.407		ENSG00000110848	CD69	0.103508	1	0.32678	0.130048
ENSG00000198455	ZXDB	28.6954	25.0407	19.0118	12.6958	28.6954		ENSG00000026508	CD44	0.84179	1	0.431304	0.308418
ENSG00000276977	PDCD1	7.40897	22.5956	14.7106	14.4373	22.5956		ENSG00000198455	ZXDB	1	0.872638	0.662537	0.442433
