# Supplementary material for: FBXO38 is dispensable for PD-1 regulation
Source: EMBO Rep. 2024 Sep 12;25(10):13. doi: 10.1038/s44319-024-00220-8 (PMC11467412; doi:10.1038/s44319-024-00220-8)
Supplement: Supplementary file 6 — Source data Fig. 3 [file 44319_2024_220_MOESM6_ESM.zip › Figure 3/3F/GREIN DATA FOR REANALYSIS.xlsx]

## Sheet: GSE116697
Re-analysis of selected genes expression in GSE116697
https://www.ncbi.nlm.nih.gov/geo/query/acc.cgi?acc=GSE116697
SAMPLES	activation	Column1	Column2	Column3
GSM3258596	No activation
GSM3258597	No activation
GSM3258598	Act. 5 h with anti-CD3 and -CD28 antibodies
GSM3258599	Act. 5 h with anti-CD3 and -CD28 antibodies
GSM3258600	Act. 24 h with anti-CD3 and -CD28 antibodies
GSM3258601	Act. 24 h with anti-CD3 and -CD28 antibodies
GSM3258602	Act. 60 h with anti-CD3 and -CD28 antibodies
GSM3258603	Act. 60 h with anti-CD3 and -CD28 antibodies
ENSG	gene_symbol	GSM3258596	GSM3258597	GSM3258598	GSM3258599	GSM3258600	GSM3258601	GSM3258602	GSM3258603
ENSG00000109471	IL2	0.15532	0	351.8	2471.66	725.774	4977.69	343.256	81.558
ENSG00000134460	IL2RA	2.79574	1.94823	245.641	341.715	551.562	259.409	498.672	437.065
ENSG00000110848	CD69	6.60105	31.1717	989.263	1548.49	139.045	270.179	160.41	152.331
ENSG00000145868	FBXO38	94.3561	103.256	39.0041	34.0626	51.2912	37.138	75.658	65.9449
ENSG00000188389	PDCD1	0.07766	0.77929	14.4994	12.0797	46.8346	39.2734	8.64663	7.90928
ENSG00000026508	CD44	804.163	865.405	2722.66	2776.6	494.68	511.39	383.657	314.83
AVERAGE								NORM. TO MAX.
ENSG	gene_symbol	AVG 0	AVG 5	AVG 24	AVG 60	MAX		gene_symbol	0	5	24	60
ENSG00000109471	IL2	0.07766	1411.73	2851.73	212.407	2851.73		FBXO38	1	0.369748	0.447487	0.716569
ENSG00000134460	IL2RA	2.37199	293.678	405.485	467.868	467.868		PDCD1	0.00995204	0.308672	1	0.192269
ENSG00000110848	CD69	18.8864	1268.88	204.612	156.37	1268.88		IL2	2.72326e-05	0.495044	1	0.0744835
ENSG00000145868	FBXO38	98.8062	36.5334	44.2146	70.8014	98.8062		IL2RA	0.00506977	0.627694	0.866666	1
ENSG00000188389	PDCD1	0.428475	13.2895	43.054	8.27796	43.054		CD69	0.0148843	1	0.161254	0.123235
ENSG00000026508	CD44	834.784	2749.63	503.035	349.244	2749.63		CD44	0.303599	1	0.182947	0.127015
