# Supplementary material for: FBXO38 is dispensable for PD-1 regulation
Source: EMBO Rep. 2024 Sep 12;25(10):13. doi: 10.1038/s44319-024-00220-8 (PMC11467412; doi:10.1038/s44319-024-00220-8)
Supplement: Supplementary file 6 — Source data Fig. 3 [file 44319_2024_220_MOESM6_ESM.zip › Figure 3/3G/Ct_values and calculation.xlsx]

## Sheet: Source data for 3G
Ct values normalized to Tbp (TATA-binding protein) mRNA (cDNA) transcript levels
ANIMAL	CD3/CD28 (96 h)	Actb	Tbp	Pdcd1	Cd69	Il2ra	Sall	Fbxo38
FBXO38 WT#1		18.48	26.69	27.95	26.47	26.31	24.3	24.18
FBXO38 WT#2		18.87	26.69	28.32	26.26	26.84	24.64	23.95
FBXO38 WT#3		18.71	26.69	28.72	25.84	26.61	24.57	23.87
FBXO38 WT#1	+	18.47	26.69	27.6	24.66	21.72	26.98	24.18
FBXO38 WT#2	+	18.55	26.69	27.84	24.8	21.91	26.81	24.08
FBXO38 WT#3	+	18.73	26.69	27.72	24.78	21.89	26.68	24.39
FBXO38 KO#1		18.64	26.69	28.04	26.02	25.95	24.55	23.67
FBXO38 KO#2		18.36	26.69	27.95	26.16	25.83	24.67	23.93
FBXO38 KO#3		18.59	26.69	28.15	25.93	26.51	24.54	23.73
FBXO38 KO#1	+	18.63	26.69	27.42	24.88	22.09	26.11	24.09
FBXO38 KO#2	+	19.09	26.69	27.45	24.54	22.09	26.06	24.19
FBXO38 KO#3	+	18.34	26.69	27.17	24.82	21.77	26.34	24.22
The values used in Fig 3G represent the fold change against the average value of the non-treated wild type (WT) B-cell depleted splenocytes
ANIMAL	CD3/CD28 (96 h)	Actb	Tbp	Pdcd1	Cd69	Il2ra	Sall	Fbxo38		Statistical analysis of gene expression naive vs. activated (CD3/CD28/IL-2)
FBXO38 WT#1		1.09303	1	1.17963	0.780967	1.02219	1.18509	0.816958
FBXO38 WT#2		0.834124	1	0.912776	0.903335	0.707924	0.936272	0.958157		WT	Pdcd1	Fbxo38
FBXO38 WT#3		0.931956	1	0.691755	1.2086	0.830278	0.982821	1.01279		Mean	0.928054	0.929301
										Variance	0.0596803	0.0102119
FBXO38 WT#1	+	1.10063	1	1.50351	2.7384	24.6184	0.184923	0.816958		Observations	3	3
FBXO38 WT#2	+	1.04126	1	1.27309	2.48515	21.5807	0.20805	0.875594		Pooled Variance	0.0364806	0.00880172
FBXO38 WT#3	+	0.919125	1	1.38351	2.51984	21.8819	0.227667	0.70629		Hypothesized Mean Difference	0	0
										df	4	4
FBXO38 KO#1		0.978289	1	1.10829	1.06683	1.31191	0.99654	1.16339		t Stat	-2.941	1.69301
FBXO38 KO#2		1.18783	1	1.17963	0.968171	1.4257	0.917004	0.971532		P(T<=t) one-tail	0.0211735	0.0828538
FBXO38 KO#3		1.01279	1	1.02693	1.1355	0.88987	1.00347	1.116		t Critical one-tail	2.13185	2.13185
										P(T<=t) two-tail	0.0423469	0.165708
FBXO38 KO#1	+	0.985094	1	1.7033	2.3511	19.0493	0.337978	0.869545		t Critical two-tail	2.77645	2.77645
FBXO38 KO#2	+	0.71615	1	1.66825	2.97592	19.0493	0.349896	0.811315
FBXO38 KO#3	+	1.20442	1	2.02558	2.45094	23.7798	0.288172	0.794618		KO
										Mean	1.10495	1.08364
										Variance	0.00583787	0.00998754
										Observations	3	3
										Pooled Variance	0.0223169	0.00576741
										Hypothesized Mean Difference	0	0
										df	4	4
										t Stat	-5.69045	4.16852
										P(T<=t) one-tail	0.00235517	0.00702399
										t Critical one-tail	2.13185	2.13185
										P(T<=t) two-tail	0.00471034	0.014048
										t Critical two-tail	2.77645	2.77645
