# Supplementary material for: FBXO38 is dispensable for PD-1 regulation
Source: EMBO Rep. 2024 Sep 12;25(10):13. doi: 10.1038/s44319-024-00220-8 (PMC11467412; doi:10.1038/s44319-024-00220-8)
Supplement: Supplementary file 7 — Source data Fig. 4 [file 44319_2024_220_MOESM7_ESM.zip]

Archive with 3 entries (1 files):
- Figure 4/
- Figure 4/4A/
- Figure 4/4A/GREIN DATA FOR REANALYSIS.xlsx
