# Supplementary material for: FBXO38 is dispensable for PD-1 regulation
Source: EMBO Rep. 2024 Sep 12;25(10):13. doi: 10.1038/s44319-024-00220-8 (PMC11467412; doi:10.1038/s44319-024-00220-8)
Supplement: Supplementary file 7 — Source data Fig. 4 [file 44319_2024_220_MOESM7_ESM.zip › Figure 4/4A/GREIN DATA FOR REANALYSIS.xlsx]

## Sheet: GSE176310
Re-analysis of selected genes expression in GSE176310
https://www.ncbi.nlm.nih.gov/geo/query/acc.cgi?acc=GSE176310
SAMPLES	age	infec.	Column1
GSM5362571	9 weeks	naive cells
GSM5362572	9 weeks	naive cells
GSM5362575	11 weeks	day 3 post-infection
GSM5362576	11 weeks	day 3 post-infection
GSM5362579	11 weeks	day 5 post-infection
GSM5362580	11 weeks	day 5 post-infection
GSM5362583	11 weeks	day 7 post-infection
GSM5362584	11 weeks	day 7 post-infection
ENSM	Gene	GSM5362571	GSM5362572	GSM5362575	GSM5362576	GSM5362579	GSM5362580	GSM5362583	GSM5362584
ENSMUSG00000055170	Ifng	0.39855	0.37286	128.456	68.5726	238.784	245.817	117.978	119.87
ENSMUSG00000026770	Il2ra	2.69023	2.29044	263.76	288.353	52.8436	48.6029	31.8608	34.1658
ENSMUSG00000030156	Cd69	89.8735	84.7462	109.404	46.9935	66.7244	69.4751	76.4561	67.9842
ENSMUSG00000042211	Fbxo38	91.5673	100.513	65.9399	58.2944	80.3855	74.6849	91.8741	90.8
ENSMUSG00000026285	Pdcd1	1.29529	0.74572	49.3681	36.9709	65.3626	67.5626	15.662	17.4883
ENSMUSG00000005087	Cd44	8.56887	10.5467	63.7072	57.7319	118.47	131.07	135.591	139.906
AVERAGE							NORM. TO MAX.
gene_symbol	AVG NON-INF.	AVG 3 DAYS	AVG 5 DAYS	AVG 7 DAYS	MAX		gene_symbol	0	3	5	7
Ifng	0.385705	98.5144	242.301	118.924	242.301		Fbxo38	1	0.646783	0.807321	0.95103
Il2ra	2.49033	276.056	50.7232	33.0133	276.056		Pdcd1	0.0153546	0.64953	1	0.24939
Cd69	87.3098	78.1985	68.0997	72.2201	87.3098		Ifng	0.00159184	0.406579	1	0.49081
Fbxo38	96.0401	62.1171	77.5352	91.3371	96.0401		Il2ra	0.00902112	1	0.183742	0.119589
Pdcd1	1.0205	43.1695	66.4626	16.5751	66.4626		Cd69	1	0.895644	0.779978	0.82717
Cd44	9.55776	37.1269	60.7195	88.1008	88.1008		Cd44	0.108487	0.421414	0.689205	1
